# Supplementary material for: Baseline analysis of Mycoplasma mycoides subsp. mycoides antigens as targets for a DIVA assay for use with a subunit vaccine for contagious bovine pleuropneumonia
Source: BMC Vet Res. 2020 Jul 10;16:236. doi: 10.1186/s12917-020-02453-w (PMC7350692; doi:10.1186/s12917-020-02453-w)
Supplement: Supplementary file 3 — Additional file 3. ODs returned after testing sera from the control group and subunit-vaccinated cattle. The ODs were used to draw box and scatter plots, and determine the sensitivity and specificity of Mmm vaccine antigens. [file 12917_2020_2453_MOESM3_ESM.xlsx]

## Sheet: Vaccinated agaist Naive
Calculation of sensitivity, specificity of vaccine antigens and drawing of box plots
Animal_number	optical_density	vacc_status	vacc_stage	protein_name	antigen_type	group_type
1434	0.102	0	0	MSC_136	vacc_antigen	Control sera
1434	0.103	0	0	MSC_431	vacc_antigen	Control sera
1434	0.101	0	0	MSC_499	vacc_antigen	Control sera
1434	0.098	0	0	MSC_775	vacc_antigen	Control sera
1434	0.126	0	0	MSC_776	vacc_antigen	Control sera
1434	0.093	0	0	MSC_957	vacc_antigen	Control sera
1440	0.114	0	0	MSC_136	vacc_antigen	Control sera
1440	0.104	0	0	MSC_431	vacc_antigen	Control sera
1440	0.083	0	0	MSC_499	vacc_antigen	Control sera
1440	0.081	0	0	MSC_775	vacc_antigen	Control sera
1440	0.077	0	0	MSC_776	vacc_antigen	Control sera
1440	0.06	0	0	MSC_957	vacc_antigen	Control sera
1446	0.133	0	0	MSC_136	vacc_antigen	Control sera
1446	0.085	0	0	MSC_431	vacc_antigen	Control sera
1446	0.133	0	0	MSC_499	vacc_antigen	Control sera
1446	0.091	0	0	MSC_775	vacc_antigen	Control sera
1446	0.075	0	0	MSC_776	vacc_antigen	Control sera
1446	0.07	0	0	MSC_957	vacc_antigen	Control sera
1452	0.098	0	0	MSC_136	vacc_antigen	Control sera
1452	0.09	0	0	MSC_431	vacc_antigen	Control sera
1452	0.101	0	0	MSC_499	vacc_antigen	Control sera
1452	0.096	0	0	MSC_775	vacc_antigen	Control sera
1452	0.121	0	0	MSC_776	vacc_antigen	Control sera
1452	0.086	0	0	MSC_957	vacc_antigen	Control sera
1458	0.166	0	0	MSC_136	vacc_antigen	Control sera
1458	0.09	0	0	MSC_431	vacc_antigen	Control sera
1458	0.135	0	0	MSC_499	vacc_antigen	Control sera
1458	0.107	0	0	MSC_775	vacc_antigen	Control sera
1458	0.073	0	0	MSC_776	vacc_antigen	Control sera
1458	0.077	0	0	MSC_957	vacc_antigen	Control sera
1464	0.097	0	0	MSC_136	vacc_antigen	Control sera
1464	0.112	0	0	MSC_431	vacc_antigen	Control sera
1464	0.083	0	0	MSC_499	vacc_antigen	Control sera
1464	0.121	0	0	MSC_775	vacc_antigen	Control sera
1464	0.1	0	0	MSC_776	vacc_antigen	Control sera
1464	0.1	0	0	MSC_957	vacc_antigen	Control sera
1470	0.121	0	0	MSC_136	vacc_antigen	Control sera
1470	0.087	0	0	MSC_431	vacc_antigen	Control sera
1470	0.087	0	0	MSC_499	vacc_antigen	Control sera
1470	0.089	0	0	MSC_775	vacc_antigen	Control sera
1470	0.077	0	0	MSC_776	vacc_antigen	Control sera
1470	0.08	0	0	MSC_957	vacc_antigen	Control sera
1476	0.1	0	0	MSC_136	vacc_antigen	Control sera
1476	0.091	0	0	MSC_431	vacc_antigen	Control sera
1476	0.1	0	0	MSC_499	vacc_antigen	Control sera
1476	0.095	0	0	MSC_775	vacc_antigen	Control sera
1476	0.118	0	0	MSC_776	vacc_antigen	Control sera
1476	0.106	0	0	MSC_957	vacc_antigen	Control sera
1434	0.142	0	0	MSC_397	Non_Vacc_antigen	Control sera
1434	0.1	0	0	MSC_636	Non_Vacc_antigen	Control sera
1434	0.178	0	0	MSC_653	Non_Vacc_antigen	Control sera
1434	0.189	0	0	LppB	Non_Vacc_antigen	Control sera
1440	0.128	0	0	MSC_397	Non_Vacc_antigen	Control sera
1440	0.161	0	0	MSC_636	Non_Vacc_antigen	Control sera
1440	0.182	0	0	MSC_653	Non_Vacc_antigen	Control sera
1440	0.131	0	0	LppB	Non_Vacc_antigen	Control sera
1446	0.076	0	0	MSC_397	Non_Vacc_antigen	Control sera
1446	0.087	0	0	MSC_636	Non_Vacc_antigen	Control sera
1446	0.078	0	0	MSC_653	Non_Vacc_antigen	Control sera
1446	0.094	0	0	LppB	Non_Vacc_antigen	Control sera
1452	0.092	0	0	MSC_397	Non_Vacc_antigen	Control sera
1452	0.11	0	0	MSC_636	Non_Vacc_antigen	Control sera
1452	0.096	0	0	MSC_653	Non_Vacc_antigen	Control sera
1452	0.126	0	0	LppB	Non_Vacc_antigen	Control sera
1458	0.072	0	0	MSC_397	Non_Vacc_antigen	Control sera
1458	0.072	0	0	MSC_636	Non_Vacc_antigen	Control sera
1458	0.147	0	0	MSC_653	Non_Vacc_antigen	Control sera
1458	0.076	0	0	LppB	Non_Vacc_antigen	Control sera
1464	0.133	0	0	MSC_397	Non_Vacc_antigen	Control sera
1464	0.091	0	0	MSC_636	Non_Vacc_antigen	Control sera
1464	0.082	0	0	MSC_653	Non_Vacc_antigen	Control sera
1464	0.1	0	0	LppB	Non_Vacc_antigen	Control sera
1470	0.076	0	0	MSC_397	Non_Vacc_antigen	Control sera
1470	0.079	0	0	MSC_636	Non_Vacc_antigen	Control sera
1470	0.075	0	0	MSC_653	Non_Vacc_antigen	Control sera
1470	0.076	0	0	LppB	Non_Vacc_antigen	Control sera
1476	0.094	0	0	MSC_397	Non_Vacc_antigen	Control sera
1476	0.076	0	0	MSC_636	Non_Vacc_antigen	Control sera
1476	0.076	0	0	MSC_653	Non_Vacc_antigen	Control sera
1476	0.073	0	0	LppB	Non_Vacc_antigen	Control sera
1438	0.332	1	1	136	vacc_antigen	Vaccine sera
1438	0.52	1	1	431	vacc_antigen	Vaccine sera
1438	0.622	1	1	499	vacc_antigen	Vaccine sera
1438	0.094	0	1	775	vacc_antigen	Vaccine sera
1438	0.239	1	1	776	vacc_antigen	Vaccine sera
1438	0.097	0	1	957	vacc_antigen	Vaccine sera
1444	0.525	1	1	136	vacc_antigen	Vaccine sera
1444	0.544	1	1	431	vacc_antigen	Vaccine sera
1444	0.553	1	1	499	vacc_antigen	Vaccine sera
1444	0.102	0	1	775	vacc_antigen	Vaccine sera
1444	0.146	0	1	776	vacc_antigen	Vaccine sera
1444	0.079	0	1	957	vacc_antigen	Vaccine sera
1450	0.133	0	1	136	vacc_antigen	Vaccine sera
1450	0.306	1	1	431	vacc_antigen	Vaccine sera
1450	0.168	0	1	499	vacc_antigen	Vaccine sera
1450	0.091	0	1	775	vacc_antigen	Vaccine sera
1450	0.093	0	1	776	vacc_antigen	Vaccine sera
1450	0.071	0	1	957	vacc_antigen	Vaccine sera
1456	0.177	0	1	136	vacc_antigen	Vaccine sera
1456	0.566	1	1	431	vacc_antigen	Vaccine sera
1456	0.333	1	1	499	vacc_antigen	Vaccine sera
1456	0.107	0	1	775	vacc_antigen	Vaccine sera
1456	0.175	0	1	776	vacc_antigen	Vaccine sera
1456	0.088	0	1	957	vacc_antigen	Vaccine sera
1462	0.232	1	1	136	vacc_antigen	Vaccine sera
1462	0.208	1	1	431	vacc_antigen	Vaccine sera
1462	0.255	1	1	499	vacc_antigen	Vaccine sera
1462	0.104	0	1	775	vacc_antigen	Vaccine sera
1462	0.098	0	1	776	vacc_antigen	Vaccine sera
1462	0.079	0	1	957	vacc_antigen	Vaccine sera
1468	0.807	1	1	136	vacc_antigen	Vaccine sera
1468	0.788	1	1	431	vacc_antigen	Vaccine sera
1468	0.677	1	1	499	vacc_antigen	Vaccine sera
1468	0.11	0	1	775	vacc_antigen	Vaccine sera
1468	0.415	1	1	776	vacc_antigen	Vaccine sera
1468	0.11	0	1	957	vacc_antigen	Vaccine sera
1474	0.402	1	1	136	vacc_antigen	Vaccine sera
1474	0.397	1	1	431	vacc_antigen	Vaccine sera
1474	0.38	1	1	499	vacc_antigen	Vaccine sera
1474	0.101	0	1	775	vacc_antigen	Vaccine sera
1474	0.13	0	1	776	vacc_antigen	Vaccine sera
1474	0.075	0	1	957	vacc_antigen	Vaccine sera
1480	0.451	1	1	136	vacc_antigen	Vaccine sera
1480	0.399	1	1	431	vacc_antigen	Vaccine sera
1480	0.44	1	1	499	vacc_antigen	Vaccine sera
1480	0.125	0	0	775	vacc_antigen	Vaccine sera
1480	0.214	1	1	776	vacc_antigen	Vaccine sera
1480	0.123	0	1	957	vacc_antigen	Vaccine sera
1438	0.183	0	1	MSC_397	Non_Vacc_antigen	Vaccine sera
1438	0.093	0	1	MSC_636	Non_Vacc_antigen	Vaccine sera
1438	0.209	1	1	MSC_653	Non_Vacc_antigen	Vaccine sera
1438	0.136	0	1	LppB	Non_Vacc_antigen	Vaccine sera
1444	0.139	0	1	MSC_397	Non_Vacc_antigen	Vaccine sera
1444	0.121	0	1	MSC_636	Non_Vacc_antigen	Vaccine sera
1444	0.845	1	1	MSC_653	Non_Vacc_antigen	Vaccine sera
1444	0.092	0	1	LppB	Non_Vacc_antigen	Vaccine sera
1450	0.126	0	1	MSC_397	Non_Vacc_antigen	Vaccine sera
1450	0.102	0	1	MSC_636	Non_Vacc_antigen	Vaccine sera
1450	0.128	0	1	MSC_653	Non_Vacc_antigen	Vaccine sera
1450	0.137	0	1	LppB	Non_Vacc_antigen	Vaccine sera
1456	0.132	0	1	MSC_397	Non_Vacc_antigen	Vaccine sera
1456	0.153	0	1	MSC_636	Non_Vacc_antigen	Vaccine sera
1456	0.175	0	1	MSC_653	Non_Vacc_antigen	Vaccine sera
1456	0.138	0	1	LppB	Non_Vacc_antigen	Vaccine sera
1462	0.083	0	1	MSC_397	Non_Vacc_antigen	Vaccine sera
1462	0.1	0	1	MSC_636	Non_Vacc_antigen	Vaccine sera
1462	0.619	1	1	MSC_653	Non_Vacc_antigen	Vaccine sera
1462	0.126	0	1	LppB	Non_Vacc_antigen	Vaccine sera
1468	0.167	0	1	MSC_397	Non_Vacc_antigen	Vaccine sera
1468	0.119	0	1	MSC_636	Non_Vacc_antigen	Vaccine sera
1468	2.244	1	1	MSC_653	Non_Vacc_antigen	Vaccine sera
1468	0.148	0	1	LppB	Non_Vacc_antigen	Vaccine sera
1474	0.082	0	1	MSC_397	Non_Vacc_antigen	Vaccine sera
1474	0.098	0	1	MSC_636	Non_Vacc_antigen	Vaccine sera
1474	0.45	1	1	MSC_653	Non_Vacc_antigen	Vaccine sera
1474	0.092	0	1	LppB	Non_Vacc_antigen	Vaccine sera
1480	0.183	0	1	MSC_397	Non_Vacc_antigen	Vaccine sera
1480	0.12	0	1	MSC_636	Non_Vacc_antigen	Vaccine sera
1480	0.452	1	1	MSC_653	Non_Vacc_antigen	Vaccine sera
1480	0.151	0	1	LppB	Non_Vacc_antigen	Vaccine sera
