# Supplementary material for: Baseline analysis of Mycoplasma mycoides subsp. mycoides antigens as targets for a DIVA assay for use with a subunit vaccine for contagious bovine pleuropneumonia
Source: BMC Vet Res. 2020 Jul 10;16:236. doi: 10.1186/s12917-020-02453-w (PMC7350692; doi:10.1186/s12917-020-02453-w)
Supplement: Supplementary file 4 — Additional file 4. ODs returned after testing sera from naïve group and CBPP-infected cattle. The ODs were used to draw the box and scatter plots. [file 12917_2020_2453_MOESM4_ESM.xlsx]

## Sheet: Infected against naive
Vaccine and Non-vaccine antigens ODs compared-box and scatter plots
Animal_number	optical_density	antigen__type	protein_type	week_no
715	0.094	vaccine_antigen	136	week 3
715	0.105	vaccine_antigen	431	week 3
715	0.087	vaccine_antigen	499	week 3
715	0.091	vaccine_antigen	775	week 3
715	0.093	vaccine_antigen	776	week 3
715	0.085	vaccine_antigen	957	week 3
715	0.092	vaccine_antigen	136	week 7
715	0.094	vaccine_antigen	431	week 7
715	0.11	vaccine_antigen	499	week 7
715	0.088	vaccine_antigen	775	week 7
715	0.086	vaccine_antigen	776	week 7
715	0.078	vaccine_antigen	957	week 7
715	0.212	vaccine_antigen	136	week > 8
715	0.226	vaccine_antigen	431	week > 8
715	0.319	vaccine_antigen	499	week > 8
715	0.167	vaccine_antigen	775	week > 8
715	0.099	vaccine_antigen	776	week > 8
715	0.091	vaccine_antigen	957	week > 8
724	0.144	vaccine_antigen	136	week 3
724	0.117	vaccine_antigen	431	week 3
724	0.118	vaccine_antigen	499	week 3
724	0.112	vaccine_antigen	775	week 3
724	0.11	vaccine_antigen	776	week 3
724	0.1	vaccine_antigen	957	week 3
724	0.135	vaccine_antigen	136	week 7
724	0.121	vaccine_antigen	431	week 7
724	0.111	vaccine_antigen	499	week 7
724	0.121	vaccine_antigen	775	week 7
724	0.101	vaccine_antigen	776	week 7
724	0.096	vaccine_antigen	957	week 7
724	0.218	vaccine_antigen	136	week > 8
724	0.341	vaccine_antigen	431	week > 8
724	0.112	vaccine_antigen	499	week > 8
724	0.171	vaccine_antigen	775	week > 8
724	0.134	vaccine_antigen	776	week > 8
724	0.126	vaccine_antigen	957	week > 8
727	0.102	vaccine_antigen	136	week 3
727	0.112	vaccine_antigen	431	week 3
727	0.099	vaccine_antigen	499	week 3
727	0.089	vaccine_antigen	775	week 3
727	0.097	vaccine_antigen	776	week 3
727	0.094	vaccine_antigen	957	week 3
727	0.086	vaccine_antigen	136	week 7
727	0.096	vaccine_antigen	431	week 7
727	0.08	vaccine_antigen	499	week 7
727	0.072	vaccine_antigen	775	week 7
727	0.086	vaccine_antigen	776	week 7
727	0.082	vaccine_antigen	957	week 7
727	0.091	vaccine_antigen	136	week > 8
727	0.094	vaccine_antigen	431	week > 8
727	0.076	vaccine_antigen	499	week > 8
727	0.075	vaccine_antigen	775	week > 8
727	0.084	vaccine_antigen	776	week > 8
727	0.079	vaccine_antigen	957	week > 8
732	0.095	vaccine_antigen	136	week 3
732	0.117	vaccine_antigen	431	week 3
732	0.091	vaccine_antigen	499	week 3
732	0.081	vaccine_antigen	775	week 3
732	0.103	vaccine_antigen	776	week 3
732	0.098	vaccine_antigen	957	week 3
732	0.108	vaccine_antigen	136	week 7
732	0.132	vaccine_antigen	431	week 7
732	0.102	vaccine_antigen	499	week 7
732	0.088	vaccine_antigen	775	week 7
732	0.11	vaccine_antigen	776	week 7
732	0.106	vaccine_antigen	957	week 7
732	0.495	vaccine_antigen	136	week > 8
732	0.251	vaccine_antigen	431	week > 8
732	0.297	vaccine_antigen	499	week > 8
732	0.353	vaccine_antigen	775	week > 8
732	0.197	vaccine_antigen	776	week > 8
732	0.189	vaccine_antigen	957	week > 8
747	0.12	vaccine_antigen	136	week 3
747	0.134	vaccine_antigen	431	week 3
747	0.089	vaccine_antigen	499	week 3
747	0.085	vaccine_antigen	775	week 3
747	0.109	vaccine_antigen	776	week 3
747	0.135	vaccine_antigen	957	week 3
747	0.113	vaccine_antigen	136	week 7
747	0.109	vaccine_antigen	431	week 7
747	0.085	vaccine_antigen	499	week 7
747	0.088	vaccine_antigen	775	week 7
747	0.091	vaccine_antigen	776	week 7
747	0.108	vaccine_antigen	957	week 7
747	0.18	vaccine_antigen	136	week > 8
747	0.374	vaccine_antigen	431	week > 8
747	0.094	vaccine_antigen	499	week > 8
747	0.097	vaccine_antigen	775	week > 8
747	0.096	vaccine_antigen	776	week > 8
747	0.109	vaccine_antigen	957	week > 8
752	0.103	vaccine_antigen	136	week 3
752	0.112	vaccine_antigen	431	week 3
752	0.078	vaccine_antigen	499	week 3
752	0.086	vaccine_antigen	775	week 3
752	0.101	vaccine_antigen	776	week 3
752	0.111	vaccine_antigen	957	week 3
752	0.108	vaccine_antigen	136	week 7
752	0.128	vaccine_antigen	431	week 7
752	0.084	vaccine_antigen	499	week 7
752	0.085	vaccine_antigen	775	week 7
752	0.091	vaccine_antigen	776	week 7
752	0.098	vaccine_antigen	957	week 7
752	0.135	vaccine_antigen	136	week > 8
752	0.188	vaccine_antigen	431	week > 8
752	0.142	vaccine_antigen	499	week > 8
752	0.13	vaccine_antigen	775	week > 8
752	0.131	vaccine_antigen	776	week > 8
752	0.16	vaccine_antigen	957	week > 8
757	0.074	vaccine_antigen	136	week 3
757	0.078	vaccine_antigen	431	week 3
757	0.072	vaccine_antigen	499	week 3
757	0.071	vaccine_antigen	775	week 3
757	0.072	vaccine_antigen	776	week 3
757	0.079	vaccine_antigen	957	week 3
757	0.075	vaccine_antigen	136	week 7
757	0.08	vaccine_antigen	431	week 7
757	0.072	vaccine_antigen	499	week 7
757	0.071	vaccine_antigen	775	week 7
757	0.076	vaccine_antigen	776	week 7
757	0.077	vaccine_antigen	957	week 7
757	0.146	vaccine_antigen	136	week > 8
757	0.217	vaccine_antigen	431	week > 8
757	0.075	vaccine_antigen	499	week > 8
757	0.104	vaccine_antigen	775	week > 8
757	0.088	vaccine_antigen	776	week > 8
757	0.107	vaccine_antigen	957	week > 8
764	0.134	vaccine_antigen	136	week 3
764	0.182	vaccine_antigen	431	week 3
764	0.102	vaccine_antigen	499	week 3
764	0.107	vaccine_antigen	775	week 3
764	0.136	vaccine_antigen	776	week 3
764	0.168	vaccine_antigen	957	week 3
764	0.128	vaccine_antigen	136	week 7
764	0.188	vaccine_antigen	431	week 7
764	0.112	vaccine_antigen	499	week 7
764	0.111	vaccine_antigen	775	week 7
764	0.13	vaccine_antigen	776	week 7
764	0.162	vaccine_antigen	957	week 7
764	0.234	vaccine_antigen	136	week > 8
764	0.288	vaccine_antigen	431	week > 8
764	0.173	vaccine_antigen	499	week > 8
764	0.531	vaccine_antigen	775	week > 8
764	0.163	vaccine_antigen	776	week > 8
764	0.193	vaccine_antigen	957	week > 8
715	0.099	non_vaccine antigen	397	week 3
715	0.142	non_vaccine antigen	636	week 3
715	0.165	non_vaccine antigen	653	week 3
715	0.126	non_vaccine antigen	LppB	week 3
715	0.094	non_vaccine antigen	397	week 7
715	0.154	non_vaccine antigen	636	week 7
715	0.147	non_vaccine antigen	653	week 7
715	0.127	non_vaccine antigen	LppB	week 7
715	0.132	non_vaccine antigen	397	week >8
715	0.303	non_vaccine antigen	636	week >8
715	0.203	non_vaccine antigen	653	week >8
715	0.257	non_vaccine antigen	LppB	week >8
724	0.161	non_vaccine antigen	397	week 3
724	0.354	non_vaccine antigen	636	week 3
724	0.142	non_vaccine antigen	653	week 3
724	0.257	non_vaccine antigen	LppB	week 3
724	0.159	non_vaccine antigen	397	week 7
724	0.276	non_vaccine antigen	636	week 7
724	0.202	non_vaccine antigen	653	week 7
724	0.239	non_vaccine antigen	LppB	week 7
724	0.203	non_vaccine antigen	397	week >8
724	0.455	non_vaccine antigen	636	week >8
724	0.318	non_vaccine antigen	653	week >8
724	0.312	non_vaccine antigen	LppB	week >8
727	0.162	non_vaccine antigen	397	week 3
727	0.2	non_vaccine antigen	636	week 3
727	0.177	non_vaccine antigen	653	week 3
727	0.15	non_vaccine antigen	LppB	week 3
727	0.109	non_vaccine antigen	397	week 7
727	0.131	non_vaccine antigen	636	week 7
727	0.148	non_vaccine antigen	653	week 7
727	0.123	non_vaccine antigen	LppB	week 7
727	0.096	non_vaccine antigen	397	week >8
727	0.157	non_vaccine antigen	636	week >8
727	0.124	non_vaccine antigen	653	week >8
727	0.102	non_vaccine antigen	LppB	week >8
732	0.124	non_vaccine antigen	397	week 3
732	0.206	non_vaccine antigen	636	week 3
732	0.163	non_vaccine antigen	653	week 3
732	0.21	non_vaccine antigen	LppB	week 3
732	0.142	non_vaccine antigen	397	week 7
732	0.147	non_vaccine antigen	636	week 7
732	0.179	non_vaccine antigen	653	week 7
732	0.218	non_vaccine antigen	LppB	week 7
732	0.28	non_vaccine antigen	397	week >8
732	0.657	non_vaccine antigen	636	week >8
732	0.27	non_vaccine antigen	653	week >8
732	0.37	non_vaccine antigen	LppB	week >8
747	0.228	non_vaccine antigen	397	week 3
747	0.263	non_vaccine antigen	636	week 3
747	0.229	non_vaccine antigen	653	week 3
747	0.214	non_vaccine antigen	LppB	week 3
747	0.189	non_vaccine antigen	397	week 7
747	0.2	non_vaccine antigen	636	week 7
747	0.179	non_vaccine antigen	653	week 7
747	0.195	non_vaccine antigen	LppB	week 7
747	0.231	non_vaccine antigen	397	week >8
747	0.346	non_vaccine antigen	636	week >8
747	0.293	non_vaccine antigen	653	week >8
747	0.306	non_vaccine antigen	LppB	week >8
752	0.26	non_vaccine antigen	397	week 3
752	0.225	non_vaccine antigen	636	week 3
752	0.253	non_vaccine antigen	653	week 3
752	0.293	non_vaccine antigen	LppB	week 3
752	0.224	non_vaccine antigen	397	week 7
752	0.196	non_vaccine antigen	636	week 7
752	0.207	non_vaccine antigen	653	week 7
752	0.325	non_vaccine antigen	LppB	week 7
752	0.365	non_vaccine antigen	397	week >8
752	0.36	non_vaccine antigen	636	week >8
752	0.369	non_vaccine antigen	653	week >8
752	0.421	non_vaccine antigen	LppB	week >8
757	0.102	non_vaccine antigen	397	week 3
757	0.092	non_vaccine antigen	636	week 3
757	0.091	non_vaccine antigen	653	week 3
757	0.096	non_vaccine antigen	LppB	week 3
757	0.098	non_vaccine antigen	397	week 7
757	0.093	non_vaccine antigen	636	week 7
757	0.098	non_vaccine antigen	653	week 7
757	0.084	non_vaccine antigen	LppB	week 7
757	0.15	non_vaccine antigen	397	week >8
757	0.446	non_vaccine antigen	636	week >8
757	0.223	non_vaccine antigen	653	week >8
757	0.278	non_vaccine antigen	LppB	week >8
764	0.483	non_vaccine antigen	397	week 3
764	0.406	non_vaccine antigen	636	week 3
764	0.375	non_vaccine antigen	653	week 3
764	0.514	non_vaccine antigen	LppB	week 3
764	0.387	non_vaccine antigen	397	week 7
764	0.363	non_vaccine antigen	636	week 7
764	0.39	non_vaccine antigen	653	week 7
764	0.461	non_vaccine antigen	LppB	week 7
764	0.551	non_vaccine antigen	397	week >8
764	0.804	non_vaccine antigen	636	week >8
764	0.316	non_vaccine antigen	653	week >8
764	0.645	non_vaccine antigen	LppB	week >8
1434	0.102	vaccine_antigen	136	naïve
1434	0.103	vaccine_antigen	431	naïve
1434	0.101	vaccine_antigen	499	naïve
1434	0.098	vaccine_antigen	775	naïve
1434	0.108	vaccine_antigen	776	naïve
1434	0.113	vaccine_antigen	957	naïve
1440	0.114	vaccine_antigen	136	naïve
1440	0.104	vaccine_antigen	431	naïve
1440	0.083	vaccine_antigen	499	naïve
1440	0.081	vaccine_antigen	775	naïve
1440	0.11	vaccine_antigen	776	naïve
1440	0.116	vaccine_antigen	957	naïve
1446	0.133	vaccine_antigen	136	naïve
1446	0.085	vaccine_antigen	431	naïve
1446	0.133	vaccine_antigen	499	naïve
1446	0.091	vaccine_antigen	775	naïve
1446	0.142	vaccine_antigen	776	naïve
1446	0.076	vaccine_antigen	957	naïve
1452	0.098	vaccine_antigen	136	naïve
1452	0.09	vaccine_antigen	431	naïve
1452	0.101	vaccine_antigen	499	naïve
1452	0.096	vaccine_antigen	775	naïve
1452	0.089	vaccine_antigen	776	naïve
1452	0.082	vaccine_antigen	957	naïve
1458	0.166	vaccine_antigen	136	naïve
1458	0.09	vaccine_antigen	431	naïve
1458	0.135	vaccine_antigen	499	naïve
1458	0.107	vaccine_antigen	775	naïve
1458	0.176	vaccine_antigen	776	naïve
1458	0.075	vaccine_antigen	957	naïve
1464	0.097	vaccine_antigen	136	naïve
1464	0.112	vaccine_antigen	431	naïve
1464	0.083	vaccine_antigen	499	naïve
1464	0.121	vaccine_antigen	775	naïve
1464	0.094	vaccine_antigen	776	naïve
1464	0.085	vaccine_antigen	957	naïve
1470	0.121	vaccine_antigen	136	naïve
1470	0.087	vaccine_antigen	431	naïve
1470	0.087	vaccine_antigen	499	naïve
1470	0.089	vaccine_antigen	775	naïve
1470	0.116	vaccine_antigen	776	naïve
1470	0.074	vaccine_antigen	957	naïve
1476	0.1	vaccine_antigen	136	naïve
1476	0.091	vaccine_antigen	431	naïve
1476	0.1	vaccine_antigen	499	naïve
1476	0.095	vaccine_antigen	775	naïve
1476	0.108	vaccine_antigen	776	naïve
1476	0.073	vaccine_antigen	956	naïve
1434	0.142	non_vaccine antigen	397	naïve
1434	0.1	non_vaccine antigen	636	naïve
1434	0.178	non_vaccine antigen	653	naïve
1434	0.189	non_vaccine antigen	LppB	naïve
1440	0.128	non_vaccine antigen	397	naïve
1440	0.161	non_vaccine antigen	636	naïve
1440	0.182	non_vaccine antigen	653	naïve
1440	0.131	non_vaccine antigen	LppB	naïve
1446	0.076	non_vaccine antigen	397	naïve
1446	0.087	non_vaccine antigen	636	naïve
1446	0.078	non_vaccine antigen	653	naïve
1446	0.094	non_vaccine antigen	LppB	naïve
1452	0.092	non_vaccine antigen	397	naïve
1452	0.11	non_vaccine antigen	636	naïve
1452	0.096	non_vaccine antigen	653	naïve
1452	0.126	non_vaccine antigen	LppB	naïve
1458	0.072	non_vaccine antigen	397	naïve
1458	0.072	non_vaccine antigen	636	naïve
1458	0.147	non_vaccine antigen	653	naïve
1458	0.076	non_vaccine antigen	LppB	naïve
1464	0.133	non_vaccine antigen	397	naïve
1464	0.091	non_vaccine antigen	636	naïve
1464	0.082	non_vaccine antigen	653	naïve
1464	0.1	non_vaccine antigen	LppB	naïve
1470	0.076	non_vaccine antigen	397	naïve
1470	0.079	non_vaccine antigen	636	naïve
1470	0.075	non_vaccine antigen	653	naïve
1470	0.076	non_vaccine antigen	LppB	naïve
1476	0.116	non_vaccine antigen	397	naïve
1476	0.074	non_vaccine antigen	636	naïve
1476	0.082	non_vaccine antigen	653	naïve
1476	0.079	non_vaccine antigen	LppB	naïve
