# Supplementary material for: Baseline analysis of Mycoplasma mycoides subsp. mycoides antigens as targets for a DIVA assay for use with a subunit vaccine for contagious bovine pleuropneumonia
Source: BMC Vet Res. 2020 Jul 10;16:236. doi: 10.1186/s12917-020-02453-w (PMC7350692; doi:10.1186/s12917-020-02453-w)
Supplement: Supplementary file 5 — Additional file 5. ODs used to calculate the sensitivity and specificity of the naïve group and CBPP-infected cattle. The ODs were used to determine the sensitivity and specificity of Mmm non-vaccine antigens. [file 12917_2020_2453_MOESM5_ESM.csv]

Calculation of sensitivity and specificity for non-vaccine antigens
Animal_number	Optical_density	Infection_status	Antigen__type	Antigen__type_code	Protein_type	Clinical_stage	Animal_group	Group
715	0.257	1	non_vaccine antigen	2	1	week >8	infected	1
724	0.312	1	non_vaccine antigen	2	1	week >8	infected	1
727	0.102	0	non_vaccine antigen	2	1	week >8	infected	1
732	0.37	1	non_vaccine antigen	2	1	week >8	infected	1
747	0.306	1	non_vaccine antigen	2	1	week >8	infected	1
752	0.421	1	non_vaccine antigen	2	1	week >8	infected	1
757	0.278	1	non_vaccine antigen	2	1	week >8	infected	1
764	0.645	1	non_vaccine antigen	2	1	week >8	infected	1
715	0.212	1	vaccine_antigen	1	2	week > 8	infected	1
724	0.218	1	vaccine_antigen	1	2	week > 8	infected	1
727	0.091	0	vaccine_antigen	1	2	week > 8	infected	1
732	0.495	1	vaccine_antigen	1	2	week > 8	infected	1
747	0.18	0	vaccine_antigen	1	2	week > 8	infected	1
752	0.135	0	vaccine_antigen	1	2	week > 8	infected	1
757	0.146	0	vaccine_antigen	1	2	week > 8	infected	1
764	0.234	1	vaccine_antigen	1	2	week > 8	infected	1
715	0.132	0	non_vaccine antigen	2	3	week >8	infected	1
724	0.203	1	non_vaccine antigen	2	3	week >8	infected	1
727	0.096	0	non_vaccine antigen	2	3	week >8	infected	1
732	0.28	1	non_vaccine antigen	2	3	week >8	infected	1
747	0.231	1	non_vaccine antigen	2	3	week >8	infected	1
752	0.365	1	non_vaccine antigen	2	3	week >8	infected	1
757	0.15	0	non_vaccine antigen	2	3	week >8	infected	1
764	0.551	1	non_vaccine antigen	2	3	week >8	infected	1
715	0.226	1	vaccine_antigen	1	4	week > 8	infected	1
724	0.341	1	vaccine_antigen	1	4	week > 8	infected	1
727	0.094	0	vaccine_antigen	1	4	week > 8	infected	1
732	0.251	1	vaccine_antigen	1	4	week > 8	infected	1
747	0.374	1	vaccine_antigen	1	4	week > 8	infected	1
752	0.188	0	vaccine_antigen	1	4	week > 8	infected	1
757	0.217	1	vaccine_antigen	1	4	week > 8	infected	1
764	0.288	1	vaccine_antigen	1	4	week > 8	infected	1
715	0.319	1	vaccine_antigen	1	5	week > 8	infected	1
724	0.112	0	vaccine_antigen	1	5	week > 8	infected	1
727	0.076	0	vaccine_antigen	1	5	week > 8	infected	1
732	0.297	1	vaccine_antigen	1	5	week > 8	infected	1
747	0.094	0	vaccine_antigen	1	5	week > 8	infected	1
752	0.142	0	vaccine_antigen	1	5	week > 8	infected	1
757	0.075	0	vaccine_antigen	1	5	week > 8	infected	1
764	0.173	0	vaccine_antigen	1	5	week > 8	infected	1
715	0.303	1	non_vaccine antigen	2	6	week >8	infected	1
724	0.455	1	non_vaccine antigen	2	6	week >8	infected	1
727	0.157	0	non_vaccine antigen	2	6	week >8	infected	1
732	0.657	1	non_vaccine antigen	2	6	week >8	infected	1
747	0.346	1	non_vaccine antigen	2	6	week >8	infected	1
752	0.36	1	non_vaccine antigen	2	6	week >8	infected	1
757	0.446	1	non_vaccine antigen	2	6	week >8	infected	1
764	0.804	1	non_vaccine antigen	2	6	week >8	infected	1
715	0.203	1	non_vaccine antigen	2	7	week >8	infected	1
724	0.318	1	non_vaccine antigen	2	7	week >8	infected	1
727	0.124	0	non_vaccine antigen	2	7	week >8	infected	1
1434	0.189	0	non_vaccine antigen	2	1	naïve	naïve	0
732	0.27	1	non_vaccine antigen	2	7	week >8	infected	1
747	0.293	1	non_vaccine antigen	2	7	week >8	infected	1
752	0.369	1	non_vaccine antigen	2	7	week >8	infected	1
1440	0.131	0	non_vaccine antigen	2	1	naïve	naïve	0
757	0.223	1	non_vaccine antigen	2	7	week >8	infected	1
764	0.316	1	non_vaccine antigen	2	7	week >8	infected	1
715	0.167	0	vaccine_antigen	1	8	week > 8	infected	1
1446	0.094	0	non_vaccine antigen	2	1	naïve	naïve	0
724	0.171	0	vaccine_antigen	1	8	week > 8	infected	1
727	0.075	0	vaccine_antigen	1	8	week > 8	infected	1
732	0.353	1	vaccine_antigen	1	8	week > 8	infected	1
1452	0.126	0	non_vaccine antigen	2	1	naïve	naïve	0
747	0.097	0	vaccine_antigen	1	8	week > 8	infected	1
752	0.13	0	vaccine_antigen	1	8	week > 8	infected	1
757	0.104	0	vaccine_antigen	1	8	week > 8	infected	1
1458	0.076	0	non_vaccine antigen	2	1	naïve	naïve	0
764	0.531	1	vaccine_antigen	1	8	week > 8	infected	1
715	0.099	0	vaccine_antigen	1	9	week > 8	infected	1
724	0.134	0	vaccine_antigen	1	9	week > 8	infected	1
1464	0.1	0	non_vaccine antigen	2	1	naïve	naïve	0
727	0.084	0	vaccine_antigen	1	9	week > 8	infected	1
732	0.197	0	vaccine_antigen	1	9	week > 8	infected	1
747	0.096	0	vaccine_antigen	1	9	week > 8	infected	1
1470	0.076	0	non_vaccine antigen	2	1	naïve	naïve	0
752	0.131	0	vaccine_antigen	1	9	week > 8	infected	1
757	0.088	0	vaccine_antigen	1	9	week > 8	infected	1
764	0.163	0	vaccine_antigen	1	9	week > 8	infected	1
1476	0.079	0	non_vaccine antigen	2	1	naïve	naïve	0
715	0.091	0	vaccine_antigen	1	10	week > 8	infected	1
1434	0.103	0	vaccine_antigen	1	4	naïve	naïve	0
1434	0.101	0	vaccine_antigen	1	5	naïve	naïve	0
1434	0.098	0	vaccine_antigen	1	8	naïve	naïve	0
1434	0.108		vaccine_antigen	1	9	naïve	naïve	0
1434	0.113	0	vaccine_antigen	1	10	naïve	naïve	0
724	0.126	0	vaccine_antigen	1	10	week > 8	infected	1
1440	0.104	0	vaccine_antigen	1	4	naïve	naïve	0
1440	0.083	0	vaccine_antigen	1	5	naïve	naïve	0
1440	0.081	0	vaccine_antigen	1	8	naïve	naïve	0
1440	0.11		vaccine_antigen	1	9	naïve	naïve	0
1440	0.116	0	vaccine_antigen	1	10	naïve	naïve	0
727	0.079	0	vaccine_antigen	1	10	week > 8	infected	1
1446	0.085	0	vaccine_antigen	1	4	naïve	naïve	0
1446	0.133	0	vaccine_antigen	1	5	naïve	naïve	0
1446	0.091	0	vaccine_antigen	1	8	naïve	naïve	0
1446	0.142	0	vaccine_antigen	1	9	naïve	naïve	0
1446	0.076	0	vaccine_antigen	1	10	naïve	naïve	0
732	0.189	0	vaccine_antigen	1	10	week > 8	infected	1
1452	0.09	0	vaccine_antigen	1	4	naïve	naïve	0
1452	0.101	0	vaccine_antigen	1	5	naïve	naïve	0
1452	0.096	0	vaccine_antigen	1	8	naïve	naïve	0
1452	0.089	0	vaccine_antigen	1	9	naïve	naïve	0
1452	0.082	0	vaccine_antigen	1	10	naïve	naïve	0
747	0.109	0	vaccine_antigen	1	10	week > 8	infected	1
1458	0.09	0	vaccine_antigen	1	4	naïve	naïve	0
1458	0.135	0	vaccine_antigen	1	5	naïve	naïve	0
1458	0.107	0	vaccine_antigen	1	8	naïve	naïve	0
1458	0.176	0	vaccine_antigen	1	9	naïve	naïve	0
1458	0.075	0	vaccine_antigen	1	10	naïve	naïve	0
752	0.16	0	vaccine_antigen	1	10	week > 8	infected	1
1464	0.112	0	vaccine_antigen	1	4	naïve	naïve	0
1464	0.083	0	vaccine_antigen	1	5	naïve	naïve	0
1464	0.121	0	vaccine_antigen	1	8	naïve	naïve	0
1464	0.094	0	vaccine_antigen	1	9	naïve	naïve	0
1464	0.085	0	vaccine_antigen	1	10	naïve	naïve	0
757	0.107	0	vaccine_antigen	1	10	week > 8	infected	1
1470	0.087	0	vaccine_antigen	1	4	naïve	naïve	0
1470	0.087	0	vaccine_antigen	1	5	naïve	naïve	0
1470	0.089	0	vaccine_antigen	1	8	naïve	naïve	0
1470	0.116	0	vaccine_antigen	1	9	naïve	naïve	0
1470	0.074	0	vaccine_antigen	1	10	naïve	naïve	0
764	0.193	0	vaccine_antigen	1	10	week > 8	infected	1
1476	0.091	0	vaccine_antigen	1	4	naïve	naïve	0
1476	0.1	0	vaccine_antigen	1	5	naïve	naïve	0
1476	0.095	0	vaccine_antigen	1	8	naïve	naïve	0
1476	0.108	0	vaccine_antigen	1	9	naïve	naïve	0
1476	0.073	0	vaccine_antigen	1	10	naïve	naïve	0
1434	0.142	0	non_vaccine antigen	2	3	naïve	naïve	0
1434	0.1	0	non_vaccine antigen	2	6	naïve	naïve	0
1434	0.178	0	non_vaccine antigen	2	7	naïve	naïve	0
1434	0.102	0	vaccine_antigen	1	2	naïve	naïve	0
1440	0.128	0	non_vaccine antigen	2	3	naïve	naïve	0
1440	0.161	0	non_vaccine antigen	2	6	naïve	naïve	0
1440	0.182	0	non_vaccine antigen	2	7	naïve	naïve	0
1440	0.114	0	vaccine_antigen	1	2	naïve	naïve	0
1446	0.076	0	non_vaccine antigen	2	3	naïve	naïve	0
1446	0.087	0	non_vaccine antigen	2	6	naïve	naïve	0
1446	0.078	0	non_vaccine antigen	2	7	naïve	naïve	0
1446	0.133	0	vaccine_antigen	1	2	naïve	naïve	0
1452	0.092	0	non_vaccine antigen	2	3	naïve	naïve	0
1452	0.11	0	non_vaccine antigen	2	6	naïve	naïve	0
1452	0.096	0	non_vaccine antigen	2	7	naïve	naïve	0
1452	0.098	0	vaccine_antigen	1	2	naïve	naïve	0
1458	0.072	0	non_vaccine antigen	2	3	naïve	naïve	0
1458	0.072	0	non_vaccine antigen	2	6	naïve	naïve	0
1458	0.147	0	non_vaccine antigen	2	7	naïve	naïve	0
1458	0.166	0	vaccine_antigen	1	2	naïve	naïve	0
1464	0.133	0	non_vaccine antigen	2	3	naïve	naïve	0
1464	0.091	0	non_vaccine antigen	2	6	naïve	naïve	0
1464	0.082	0	non_vaccine antigen	2	7	naïve	naïve	0
1464	0.097	0	vaccine_antigen	1	2	naïve	naïve	0
1470	0.076	0	non_vaccine antigen	2	3	naïve	naïve	0
1470	0.079	0	non_vaccine antigen	2	6	naïve	naïve	0
1470	0.075	0	non_vaccine antigen	2	7	naïve	naïve	0
1470	0.121	0	vaccine_antigen	1	2	naïve	naïve	0
1476	0.116	0	non_vaccine antigen	2	3	naïve	naïve	0
1476	0.074	0	non_vaccine antigen	2	6	naïve	naïve	0
1476	0.082	0	non_vaccine antigen	2	7	naïve	naïve	0
1476	0.1	0	vaccine_antigen	1	2	naïve	naïve	0
